# Supplementary material for: Cationic and Non-Ionic Surfactant–Assisted Morphological Engineering of CoMoO4 for High-Performance Asymmetric Supercapacitors
Source: Micromachines (Basel). 2026 Jan 9;17(1):89. doi: 10.3390/mi17010089 (PMC12843681; doi:10.3390/mi17010089)
Supplement: Supplementary file 1 [file micromachines-17-00089-s001.zip]

Archive with 1 entries (1 files):
- micromachines-4069417-supplementary.pdf
